# Supplementary material for: Long-term stability and the physical and chemical factors predictive for antimicrobial activity in Australian honey
Source: PLoS One. 2024 May 22;19(5):e0303095. doi: 10.1371/journal.pone.0303095 (PMC11111008; doi:10.1371/journal.pone.0303095)
Supplement: S1 Table — (XLSX) [file pone.0303095.s001.xlsx]

## Sheet: All Data
Type	ID		SAMPLE DETAILS										ANTIMICROBIAL ACTIVITY															HYDROGEN PEROXIDE						CHEMISTRY											COLOUR
			Floral Source	Scientific Name	Origin	Land Type	Town	Region	State	Country	Collection Date		Phenol Equivalence				Minimum Inhibitory Concentration											HRP Assay			ADHP Assay	Strip-Test		Sugar Content (° Brix)	Water Activity (aW)	pH	Phenolics Content by FC (mg GAE/ kg)	Phenolics Content by FBBB (mg GAE/ kg)	Antioxidant Activity by FRAP (µmol Fe2+/ kg)	Antioxidant Activity by DPPH (µmol TE/ kg)	Methylglyoxal (mg/ kg)	Dihydroxyacetone (mg/ kg)	Hydroxymethylfurfural (mg/ kg)		Pfund Value (By Eye)	Pfund Value (White)	mAU Value	CIELAB Chroma
													Test 1 (2005-2007)		Test 2 (2022)		S. aureus		E. faecalis		P. aeruginosa		C. deuterogattii		MIC Average			H2O2 at 2 hours (µM)	Max H2O2 (µM)	H2O2 AUC (µM)	H2O2 at 2 hours (µM)	H2O2 at 2 hours (ppm)
													TA (% w/w)	NPA (% w/w)	TA (% w/w)	NPA (% w/w)	TA (% w/w)	NPA (% w/w)	TA (% w/w)	NPA (% w/w)	TA (% w/w)	NPA (% w/w)	TA (% w/w)	NPA (% w/w)	TA (% w/w)	NPA (% w/w)
Non-Leptospermum	AB1		Apple Box/Red Stringybark	Eucalyptus bridgesiana/ Eucalyptus macrorhynca	Native	-	Colinton	Southern Tablelands	NSW	Australia	2006-04-01		34.3	0	9.2	0	5	>30	20	>30	10	25	5	15	10	27.5		789.8	829.8	2805.2	947	100		78.8	0.582	3.66	207.718	129.161	2249.85	3011.59	0	0	12		25.6667	171.432	927.6	38.68
	AB2		Apple Box	Eucalyptus bridgesiana	Native	Agricultural - Stock	Yetholme	Central Tablelands	NSW	Australia	2006-08-05		0	0	0	0	>30	>30	>30	>30	25	25	>30	>30	32.5	32.5		61.8	61.8	153	58.5	3		75	0.671	3.55	237.692	114.446	1775.84	2261.59	0	0	6		38.6667	264.131	962.4	30.83
	BA1		Banksia	Banksia sp.	Native	Bushland - State Forest	Nowra	Illawarra	NSW	Australia	2006-08-01		19.2	0	7.1	0	10	>30	30	>30	15	25	20	>30	18.75	32.5		703.8	717.8	2179.2	676.833	100		75.9	0.628	4.12	263.17	79.5523	2677.98	3209.32	0	0	5		9.66667	43.7114	451.1	30.21
	BA2		Banksia	Banksia sp.	Native	Bushland - State Forest	Nowra	Illawarra	NSW	Australia	2006-08-01		0	0	0	0	>30	>30	>30	>30	25	25	30	30	31.25	31.25		39.8	39.8	123	0	0		76.4	0.619	3.59	177.245	61.3695	653.517	1685.45	1	25	35		31.6667	84.4158	650.8	37.16
	BL1		Blueweed/ Lucerne	Echium vulgare/ Medicago sativa	Exotic	-	Monaro	Southern Tablelands	NSW	Australia	2005-04-01		17.2	0	6.9	0	20	>30	>30	>30	20	25	30	>30	26.25	32.5		563.8	781.8	2535.9	510.167	30		74.8	0.655	3.56	90.321	28.3672	705.505	1746.82	0	0	3		32.6667	79.402	905	48.84
	BL2		Blueweed/ Lucerne	Echium vulgare/ Medicago sativa	Exotic	-	Monaro	Southern Tablelands	NSW	Australia	2005-01-01		14.6	0	6.3	0	20	>30	>30	>30	20	25	30	>30	26.25	32.5		315.8	745.8	1675	381.833	10		76.9	0.585	3.65	231.198	64.3124	2344.65	2517.27	0	0	13		42.3333	79.402	773	41.67
	FB1		Feather Bush	Micromyrtus ciliata	Native	Agricultural - Stock	Elerslie	Central West Slopes and Plains	NSW	Australia	2004-07-01		13.6	0	6.2	0	10	>30	20	25	15	25	30	>30	18.75	30		365.8	473.8	1766.9	358.5	30		78.3	0.584	3.72	412.539	213.243	3546.48	4562.73	0	0	5		47.3333	265.171	2447.3	49.74
	FB2		Feather Bush	Micromyrtus ciliata	Native	Agricultural - Stock	Elerslie	Central West Slopes and Plains	NSW	Australia	2004-06-01		11.5	0	6	0	10	>30	20	25	15	25	30	>30	18.75	30		129.8	185.8	498.9	133.5	10		78.3	0.593	3.8	419.533	232.792	3632.11	4140	0	0	11		63.6667	245.933	2081	52.49
	EU1		Mixed Eucalypt	Eucalyptus paniculata/ Eucalyptus sieberi/ Eucalyptus bosistoana/ Eucalyptus agglomerata	Native	Bushland - Woodland	Bermagui	South Coast	NSW	Australia	2005-12-01		20.9	0	7.7	0	5	>30	20	>30	10	25	10	>30	11.25	32.5		729.8	745.8	2190.8	1047	100		77.4	0.627	3.84	267.666	102.78	2980.73	2704.77	0	0	8		22	289.683	1091.4	33.05
	EU2		Mixed Eucalypt	Eucalyptus numerosa/ Eucalyptus paniculata/ Eucalyptus tereticornis	Native	Agricultural - Farm/ Bushland - State Forest	Nelligen	South Coast	NSW	Australia	-		0	0	0	0	>30	>30	>30	>30	25	25	>30	>30	32.5	32.5		85.8	85.8	189.3	167	3		75.6	0.628	3.94	273.661	178.874	2895.11	2858.18	14	42	18		40.6667	223.056	848.9	32.41
	IB1		Mugga Ironbark	Eucalyptus sideroxylon	Native	Bushland - Nature Reserve	Temora	South West Slopes	NSW	Australia	2006-10-19		9.7	0	0	0	>30	>30	>30	>30	25	25	>30	>30	32.5	32.5		29.8	29.8	118.9	187	0		75.7	0.654	3.75	240.689	172.568	2381.35	2636.59	0	0	3		8	93.2177	714.5	37.67
	IB2		Mugga Ironbark	Eucalyptus sideroxylon	Native	Unknown - Private Land	Temora	South West Slopes	NSW	Australia	2006-09-06		12.3	0	5.3	0	>30	>30	>30	>30	15	25	>30	>30	30	32.5		523.8	523.8	1376.8	554	30		76.3	0.655	3.57	251.18	178.769	2769.72	3045.68	0	0	7		30.3333	69.8573	1024.6	54.67
	PB1		Paperbark	Melaleuca linarifolia	Native	Urban	Glebe	Metropolitan	NSW	Australia	2005-06-01		19.6	0	8.4	0	15	>30	30	>30	15	25	25	>30	21.25	32.5		241.8	243.8	740.8	517	10		76.8	0.636	3.72	223.205	68.0961	1778.9	2963.86	0	0	4		25	93.6634	744.6	39.76
	PB2		Paperbark	Melaleuca linarifolia	Native	Bushland - State Forest	South Nowra	Illawarra	NSW	Australia	2006-12-30		21.1	0	9.6	0	10	>30	30	>30	15	25	10	>30	16.25	32.5		433.8	433.8	1074.1	597	30		78.5	0.611	3.66	260.172	132.104	2752.91	2599.09	81	102	4		40.3333	148.741	931.1	40.73
	SB1		Red Stringybark	Eucalyptus macrorhynca	Native	-	Wattle Flat	Central Tablelands	NSW	Australia	2006-03-01		0	0	0	0	15	>30	30	>30	20	25	30	>30	23.75	32.5		71.8	71.8	201	0	10		78.7	0.611	3.72	238.691	98.3657	2127.52	2186.59	0	0	11		37.3333	103.208	776.5	40.74
	SB2		Red Stringybark	Eucalyptus macrorhynca	Native	Agricultural - Farm	Lower Bago	South West Slopes	NSW	Australia	2006-02-01		15.3	0	6.5	0	20	>30	>30	>30	15	25	>30	>30	26.25	32.5		267.8	451.8	886.1	214	10		79	0.606	3.63	247.184	127.689	1924.16	2115	0	0	19		38.3333	189.816	741.1	32.03
	SJ1		Salvation Jane	Echium plantagineum	Exotic	-	Harden	South West Slopes	NSW	Australia	2005-12-05		15.6	0	0	0	15	>30	>30	>30	15	25	>30	>30	25	32.5		313.8	919.8	4312.9	477	30		78.3	0.617	3.46	171.75	39.2979	713.15	1709.32	0	0	14		22.3333	122.966	480.6	25.98
	SJ2		Salvation Jane	Echium plantagineum	Exotic	Agricultural - Farm	Gundagai	South West Slopes	NSW	Australia	-		0	0	0	0	>30	>30	>30	>30	25	25	>30	>30	32.5	32.5		77.8	77.8	223.8	0	10		76.9	0.657	3.61	247.184	115.182	1567.89	2077.5	0	0	41		49.6667	128.425	1013.9	46.59
	TT1		Tea Tree	Melaleuca sp.	Native	Bushland - State Forest	Nowra	Illawarra	NSW	Australia	2006-08-01		13.2	0	0	0	10	>30	>30	>30	15	25	20	>30	20	32.5		527.8	589.8	1403.9	537	30		73.8	0.651	4.05	268.665	91.9544	2486.85	3072.95	24	31	4		44.6667	70.7115	904.7	49.77
	TT2		Tea Tree	Melaleuca sp.	Native	Bushland - State Forest	Nowra	Illawarra	NSW	Australia	2006-08-01		0	0	0	0	20	>30	>30	>30	20	25	>30	>30	27.5	32.5		139.8	139.8	385	187	10		74.8	0.678	3.97	383.065	248.873	3655.05	3700.23	68	129	7		67	283.221	1854.1	45.47
	YB1		Yellow Box	Eucalyptus melliodora	Native	Agricultural - Stock	Mandurama	Central Tablelands	NSW	Australia	2005-04-16		0	0	0	0	>30	>30	>30	>30	25	25	>30	>30	32.5	32.5		59.8	59.8	163.9	0	3		78.3	0.613	3.74	193.73	86.3839	1578.59	2125.23	0	0	9		15.3333	109.707	846.5	41.8
	YB2		Yellow Box	Eucalyptus melliodora	Native	Agricultural - Stock / Bushland - Woodland	Sutton	Southern Tablelands	NSW	Australia	2005-02-04		12.7	0	7.1	0	25	>30	>30	>30	20	25	10	>30	22.5	32.5		333.8	333.8	888.8	737	30		78.6	0.612	3.71	139.278	132.104	1193.27	1808.18	0	0	3		2.33333	281.81	1087	32.4
	MX1		Mixed	Mixed	Mixed	Urban	Lane Cove	Metropolitan	NSW	Australia	2006-12-14		21.8	0	8	0	10	>30	25	>30	15	25	20	>30	17.5	32.5		201.8	313.8	796.9	103	10		75.9	0.603	3.74	185.238	40.3489	1609.17	2432.05	0	0	3		38	73.794	877.9	48.07
	MX2		Mixed	Mixed	Mixed	Urban	Mount Kembla	Illawarra	NSW	Australia	-		8.9	8.1	5.4	5.4	20	20	30	30	20	25	25	25	23.75	25		49.8	369.8	538.8	0	3		77.8	0.612	3.86	256.176	139.146	2763.61	2254.77	101	276	5		53	170.393	1336.1	50.46
Leptospermum	CL1		Crows Ash/ Leptospermum	Guioa semiglauca/ Leptospermum polygalifolium	Native	Bushland - Woodland	Tyagarah Nature Reserve	Northern Rivers	NSW	Australia	2005-11-12		15.2	12.9	7.3	7.4	10	10	15	15	20	25	30	30	18.75	20		111.8	171.8	460.8	167	10		73.4	0.69	3.65	236.693	133.785	1477.68	2490	167	136	23		60	110.227	1167.8	53.39
	CL2		Crows Ash/ Leptospermum	Guioa semiglauca/ Leptospermum polygalifolium	Native	Bushland - Woodland	Tyagarah Nature Reserve	Northern Rivers	NSW	Australia	2001-11-01		0	0	0	0	15	15	20	25	15	25	25	25	18.75	22.5		161.8	161.8	489.8	54	10		78.8	0.56	3.73	357.587	275.359	2703.98	3652.5	4	2	24		83	229.109	2097.9	55.61
	JB1		Jelly Bush	Leptospermum polygalifolium	Native	Bushland - National Park	Broadwater National Park	Northern Rivers	NSW	Australia	2005-10-01		0	0	0	0	>30	>30	>30	>30	25	25	>30	>30	32.5	32.5		163.8	249.8	638.8	59	10		73.9	0.684	3.67	226.702	155.857	1323.24	2701.36	191	232	12		38.6667	249.499	1253.8	39.71
	JB2		Jelly Bush	Leptospermum polygalifolium	Native	Bushland - National Park	Broadwater NP	Northern Rivers	NSW	Australia	2005-10-01		16.4	16.2	20.3	16.6	5	5	10	10	15	20	20	20	12.5	13.75		41.8	69.8	175.9	67	3		76.9	0.636	3.66	282.153	140.407	1314.07	2196.82	805	1386	14		38.6667	91.2122	933.3	48.31
	LE1		Leptospermum	Leptospermum liversidgei	Native	Bushland - Nature Reserve	Tyagarah Nature Reserve	Northern Rivers	NSW	Australia	2003-03-01		24.5	23.6	19.4	16.7	5	5	10	10	15	20	25	25	13.75	15		173.8	173.8	593.8	234	10		74.3	0.649	3.56	493.968	398.959	5445.57	4671.82	479	240	15		96	327.528	2554.2	41.98
	LE2		Leptospermum	Leptospermum liversidgei	Native	Bushland - Nature Reserve	Tyagarah Nature Reserve	Northern Rivers	NSW	Australia	2003-03-01		16.3	15.4	6.5	6.8	10	10	20	20	20	25	>30	>30	21.25	22.5		201.8	201.8	655.9	307	10		72.8	0.69	3.62	443.012	390.972	4827.83	4457.05	250	190	4		91.3333	292.691	3444	46.93
Controls	ART		Artifical	N/A	N/A	N/A	N/A	N/A	N/A	N/A	N/A		N/A	N/A	0	0	>30	>30	>30	>30	25	25	>30	>30	32.5	32.5		17.8	25.8	116.8	0	0		78.1	0.577	4.23	38.3664	0	0	1245.68	0	0	2		0	0	15.7	0.127585
	JAR		Jarrah (Barnes TA 10+)	Eucalyptus marginata	N/A	N/A	N/A	N/A	N/A	N/A	N/A		N/A	N/A	11.6	0	10	>30	20	>30	15	25	10	>30	13.75	32.5		725.8	725.8	2518.8	986	100		83.1	0.54	4.08	568.403	295.118	5786.54	5097.95	0	0	28		82.3333	142.873	1583	14.273
	MAN		Manuka (Comvita UMF 18+)	Leptospermum scoparium	N/A	N/A	N/A	N/A	N/A	N/A	N/A		N/A	N/A	19.7	20.1	5	5	10	10	15	15	20	25	12.5	13.75		81.8	103.8	421.8	107	3		79.4	0.603	3.82	558.411	434.064	5694.8	5476.36	657	280	68		43.3333	308.921	2269.9	19.6547
[truncated: 14 more columns]
